# Supplementary material for: Actin Depolymerization Factor ADF1 Regulated by MYB30 Plays an Important Role in Plant Thermal Adaptation
Source: Int J Mol Sci. 2023 Mar 16;24(6):5675. doi: 10.3390/ijms24065675 (PMC10051699; doi:10.3390/ijms24065675)
Supplement: Supplementary file 1 [file ijms-24-05675-s001.zip]

Archive with 8 entries (7 files):
- ijms-2180622-supplementary/
- ijms-2180622-supplementary/Figure S1.tif
- ijms-2180622-supplementary/Figure S2.tif
- ijms-2180622-supplementary/Figure S3.tif
- ijms-2180622-supplementary/Figure S4.tif
- ijms-2180622-supplementary/Figure S5.tif
- ijms-2180622-supplementary/Figure S6.tif
- ijms-2180622-supplementary/Figure S7.tif
